# Supplementary material for: Effect of sugar beet variety resistance on the disease epidemiology of Cercospora beticola
Source: Pest Manag Sci. 2025 Jan 23;81(6):2970–80. doi: 10.1002/ps.8666 (PMC12074627; doi:10.1002/ps.8666)
Supplement: Supplementary file 3 — Table S2. Details of variety‐specific disease development models. [file PS-81-2970-s003.xlsx]

## Sheet: models
year	location	cultivar	property	Disease Incidence			Disease Severity
				model type	model	R2	model type	model	R2
2022	Reinshof	A	susceptible	Gompertz		0.996	Logistic		0.995
		B	moderate			0.986			0.995
		C	high			0.997			0.988
		D	high			0.972			0.979
	Weende	A	susceptible			0.999			0.993
		B	moderate			0.999			0.996
		C	high			0.997			0.984
		D	high		)	0.99			0.994
2023	Marienstein	A	susceptible			0.998			0.987
		B	moderate			0.999			0.988
		C	high			0.999			0.981
		D	high			0.995			0.962
	Weende	A	susceptible			0.999			0.984
		B	moderate			0.999			0.983
		C	high			0.999			0.956
		D	high			0.993			0.949

## Sheet: pairwise p value
			DI			DS
			0.05	0.15	0.45	0.1	0.2	0.3
2022	Reinshof	A-B	0.0123271	1	0.093864
		A-C	0.702729	0.000229493	1.32076e-11
		B-C	1.99928e-05	5.65493e-06	2.48691e-05
		A-D	2.23909e-116	0.00102912	1.11761e-155
		B-D	1.41253e-87	3.32573e-05	6.23443e-129
		C-D	1.34801e-132	1	5.41273e-85
	Weende	A-B	1	1	1	0.014686	0.46961
		A-C	0.0448732	0.893194	1	7.04866e-90	5.16549e-93
		B-C	1	1	1	1.68702e-118	1.96581e-109
		A-D	1	1.85432e-42	1.20205e-153	1.9079e-238	4.62439e-245
		B-D	1	2.7034e-48	1.40642e-155	6.1741e-284	2.30304e-271
		C-D	0.333786	1.34891e-51	2.01777e-146	6.07411e-37	1.576e-37
2023	Marienstein	A-B	0.0407254	0.0417135	0.0606926	2.69135e-20	0.000952877	1
		A-C	0.0475428	0.0489333	0.0540563	1.43877e-34	1.97581e-70	3.83551e-98
		B-C	4.92765e-07	5.43448e-07	1.30617e-06	7.63505e-105	7.0521e-103	2.80207e-103
		A-D	1.17441e-28	1.38524e-18	5.18807e-06	1.89149e-303	0	0
		B-D	1.38786e-43	7.95574e-31	4.06895e-13	0	0	0
		C-D	4.40172e-17	1.27554e-09	0.125836	8.19754e-136	3.3016e-119	4.59976e-106
	Weende	A-B	1	1	1	1.75971e-06	3.78511e-06	5.00811e-06
		A-C	0.000767617	0.00146938	0.00421652	3.67979e-73	1.86227e-92	1.91409e-105
		B-C	0.0161815	0.0197742	0.0319245	3.2216e-38	2.05989e-53	9.16787e-64
		A-D	5.40853e-10	2.37667e-06	0.0526535	0	0	0
		B-D	1.57103e-12	3.98757e-08	0.00763175	0	0	0
		C-D	3.69219e-24	1.41917e-17	1.1188e-08	2.6122e-165	2.08183e-147	1.09858e-135
